# Supplementary material for: Environmental Toxin Biliatresone-Induced Biliary Atresia-like Abnormal Cilia and Bile Duct Cell Development of Human Liver Organoids
Source: Toxins (Basel). 2024 Mar 11;16(3):144. doi: 10.3390/toxins16030144 (PMC10974618; doi:10.3390/toxins16030144)
Supplement: Supplementary file 1 [file toxins-16-00144-s001.zip]

Archive with 1 entries (1 files):
- toxins-2870914-supplementary.pdf
